# Supplementary material for: Proteomics analysis reveals age-related proteins in the urine of chronic kidney disease patients
Source: Front Med (Lausanne). 2025 Jan 6;11:1506134. doi: 10.3389/fmed.2024.1506134 (PMC11743183; doi:10.3389/fmed.2024.1506134)
Supplement: Supplementary file 2 [file Table_1.XLSX]

## Sheet: Supplementary Table 1
Aging-related proteins in differentially expressed proteins between the DKD and HC groups
uniport ID	Majority protein IDs	Protein names	Gene names	log2(Fold Change)	P_value
A6NI73;O75022	A6NI73	Leukocyte immunoglobulin-like receptor subfamily A member 5	LILRA5	-13.0164	4.652e-17
O00241	O00241	Signal-regulatory protein beta-1	SIRPB1	-10.0874	4.471e-17
O14798	O14798	Tumor necrosis factor receptor superfamily member 10C	TNFRSF10C	-7.30117	1.08e-15
O15240	O15240	Neurosecretory protein VGF;Neuroendocrine regulatory peptide-1;Neuroendocrine regulatory peptide-2;Antimicrobial peptide VGF[554-577]	VGF	-10.1131	1.209e-07
O75015	O75015	Low affinity immunoglobulin gamma Fc region receptor III-B	FCGR3B	-5.90173	9.555e-17
O75594	O75594	Peptidoglycan recognition protein 1	PGLYRP1	-5.31666	1.897e-11
P00450	P00450	Ceruloplasmin	CP	2.58152	6.478e-08
P00558;P07205	P00558	Phosphoglycerate kinase 1	PGK1	-8.7771	3.106e-17
P00734;CON__P00735	P00734	Prothrombin;Activation peptide fragment 1;Activation peptide fragment 2;Thrombin light chain;Thrombin heavy chain	F2	-1.67409	3.914e-07
P00738	P00738	Haptoglobin;Haptoglobin alpha chain;Haptoglobin beta chain	HP	2.40703	5.4e-06
P00740	P00740	Coagulation factor IX;Coagulation factor IXa light chain;Coagulation factor IXa heavy chain	F9	11.6401	2.814e-18
P00747;CON__P06868;Q02325;Q15195	P00747	Plasminogen;Plasmin heavy chain A;Activation peptide;Angiostatin;Plasmin heavy chain A, short form;Plasmin light chain B	PLG	4.01442	1.478e-08
P00749	P00749	Urokinase-type plasminogen activator;Urokinase-type plasminogen activator long chain A;Urokinase-type plasminogen activator short chain A;Urokinase-type plasminogen activator chain B	PLAU	-12.2116	2.239e-17
P00751	P00751	Complement factor B;Complement factor B Ba fragment;Complement factor B Bb fragment	CFB	3.65583	5.584e-08
P00995	P00995	Pancreatic secretory trypsin inhibitor	SPINK1	-6.66162	1.758e-15
P01008;CON__P41361	P01008	Antithrombin-III	SERPINC1	2.67798	3.567e-09
P01009;P20848	P01009	Alpha-1-antitrypsin;Short peptide from AAT	SERPINA1	3.51917	1.517e-09
P01024;O95568	P01024	Complement C3;Complement C3 beta chain;C3-beta-c;Complement C3 alpha chain;C3a anaphylatoxin;Acylation stimulating protein;Complement C3b alpha chain;Complement C3c alpha chain fragment 1;Complement C3dg fragment;Complement C3g fragment;Complement C3d fragment;Complement C3f fragment;Complement C3c alpha chain fragment 2	C3	5.32543	1.611e-10
P01031;CON__Q1A7A4	P01031	Complement C5;Complement C5 beta chain;Complement C5 alpha chain;C5a anaphylatoxin;Complement C5 alpha chain	C5	6.30588	2.267e-13
P01034	P01034	Cystatin-C	CST3	-2.67579	1.354e-10
P01036	P01036	Cystatin-S	CST4	-4.47072	1.381e-05
P01133	P01133	Pro-epidermal growth factor;Epidermal growth factor	EGF	-9.89878	5.007e-17
P01861	P01861	Ig gamma-4 chain C region	IGHG4	2.78016	5.193e-10
P02042	P02042	Hemoglobin subunit delta	HBD	-6.4426	2.598e-07
P02647;CON__P15497	P02647	Apolipoprotein A-I;Proapolipoprotein A-I;Truncated apolipoprotein A-I	APOA1	3.60271	1.804e-06
P02652	P02652	Apolipoprotein A-II;Proapolipoprotein A-II;Truncated apolipoprotein A-II	APOA2	3.62193	3.244e-06
P02656	P02656	Apolipoprotein C-III	APOC3	3.50263	7.43e-05
P02675;CON__P02676	P02675	Fibrinogen beta chain;Fibrinopeptide B;Fibrinogen beta chain	FGB	5.43091	1.403e-07
P02741	P02741	C-reactive protein;C-reactive protein(1-205)	CRP	2.49101	0.01912
P02748;REV__Q4AC99;Q96BY6	P02748	Complement component C9;Complement component C9a;Complement component C9b	C9	4.9959	4.201e-10
P02751	P02751	Fibronectin;Anastellin;Ugl-Y1;Ugl-Y2;Ugl-Y3	FN1	-5.0546	2.392e-16
P02753	P02753	Retinol-binding protein 4;Plasma retinol-binding protein(1-182);Plasma retinol-binding protein(1-181);Plasma retinol-binding protein(1-179);Plasma retinol-binding protein(1-176)	RBP4	1.61194	2.555e-05
P02760;CON__P00978	P02760	Protein AMBP;Alpha-1-microglobulin;Inter-alpha-trypsin inhibitor light chain;Trypstatin	AMBP	-2.88815	1.766e-12
P02774	P02774	Vitamin D-binding protein	GC	3.17322	2.531e-08
P02775	P02775	Platelet basic protein;Connective tissue-activating peptide III;TC-2;Connective tissue-activating peptide III(1-81);Beta-thromboglobulin;Neutrophil-activating peptide 2(74);Neutrophil-activating peptide 2(73);Neutrophil-activating peptide 2;TC-1;Neutrophil-activating peptide 2(1-66);Neutrophil-activating peptide 2(1-63)	PPBP	2.04899	0.007335
P03951	P03951	Coagulation factor XI;Coagulation factor XIa heavy chain;Coagulation factor XIa light chain	F11	-3.58424	0.002107
P03952	P03952	Plasma kallikrein;Plasma kallikrein heavy chain;Plasma kallikrein light chain	KLKB1	3.26462	7.165e-10
P04118	P04118	Colipase	CLPS	-4.64439	0.004109
P04196	P04196	Histidine-rich glycoprotein	HRG	4.5183	3.758e-08
P04217;CON__Q2KJF1	P04217	Alpha-1B-glycoprotein	A1BG	2.67851	7.237e-08
P04233	P04233	HLA class II histocompatibility antigen gamma chain	CD74	-4.70677	0.0005895
P04745	P04745	Alpha-amylase 1	AMY1A	-8.66187	6.74e-17
P04746	P04746	Pancreatic alpha-amylase	AMY2A	-6.97839	3.324e-13
P05090	P05090	Apolipoprotein D	APOD	-5.67574	1.814e-16
P05155;CON__P50448	P05155	Plasma protease C1 inhibitor	SERPING1	-2.84896	2.085e-11
P05362	P05362	Intercellular adhesion molecule 1	ICAM1	-8.25807	7.22e-16
P05543;CON__Q9TT36	P05543	Thyroxine-binding globulin	SERPINA7	-3.4647	6.305e-12
P05546;CON__ENSEMBL:ENSBTAP00000018574	P05546	Heparin cofactor 2	SERPIND1	3.04754	5.446e-08
P06396;CON__Q3SX14	P06396;CON__Q3SX14	Gelsolin	GSN	-1.78724	1.408e-05
P06681	P06681	Complement C2;Complement C2b fragment;Complement C2a fragment	C2	3.68947	6.264e-07
P06727	P06727	Apolipoprotein A-IV	APOA4	4.6481	7.287e-07
P07307	P07307	Asialoglycoprotein receptor 2	ASGR2	-7.01616	4.317e-13
P07339	P07339	Cathepsin D;Cathepsin D light chain;Cathepsin D heavy chain	CTSD	-3.28686	6.415e-13
P07360	P07360	Complement component C8 gamma chain	C8G	5.19342	1.339e-11
P07858	P07858	Cathepsin B;Cathepsin B light chain;Cathepsin B heavy chain	CTSB	-5.61574	4.82e-16
P07900;Q14568;Q58FF6;Q58FG0	P07900	Heat shock protein HSP 90-alpha	HSP90AA1	-3.94524	1.723e-14
P07911	P07911	Uromodulin;Uromodulin, secreted form	UMOD	-6.3833	5.93e-17
P07996;CON__Q28194	P07996;CON__Q28194	Thrombospondin-1	THBS1	-7.81312	2.239e-17
P08138	P08138	Tumor necrosis factor receptor superfamily member 16	NGFR	-8.1028	3.752e-17
P08174	P08174	Complement decay-accelerating factor	CD55	-6.39892	8.303e-17
P08246	P08246	Neutrophil elastase	ELANE	-3.24002	0.0006741
P09211	P09211	Glutathione S-transferase P	GSTP1	-7.58044	2.484e-14
P09237	P09237	Matrilysin	MMP7	-2.94074	1.871e-07
P09417	P09417	Dihydropteridine reductase	QDPR	-6.41534	2.949e-15
P09564	P09564	T-cell antigen CD7	CD7	-7.8595	2.372e-17
P09603	P09603	Macrophage colony-stimulating factor 1;Processed macrophage colony-stimulating factor 1	CSF1	-8.23319	5.681e-17
P10153	P10153	Non-secretory ribonuclease	RNASE2	-6.94905	7.135e-16
P10451;CON__P31096	P10451	Osteopontin	SPP1	-6.4504	8.309e-17
P11021	P11021	78 kDa glucose-regulated protein	HSPA5	-7.92295	3.766e-17
P11142	P11142	Heat shock cognate 71 kDa protein	HSPA8	-7.35917	4.179e-17
P13611	P13611	Versican core protein	VCAN	-11.8945	2.031e-17
P13727	P13727	Bone marrow proteoglycan;Eosinophil granule major basic protein	PRG2	-8.54936	3.631e-17
P13796	P13796	Plastin-2	LCP1	-4.08087	5.765e-12
P14151	P14151	L-selectin	SELL	-2.29008	8.132e-06
P14174	P14174	Macrophage migration inhibitory factor	MIF	-8.84245	1.445e-11
P14780	P14780	Matrix metalloproteinase-9;67 kDa matrix metalloproteinase-9;82 kDa matrix metalloproteinase-9	MMP9	-11.9082	2.308e-13
P15090;P02689	P15090	Fatty acid-binding protein, adipocyte	FABP4	3.86371	0.01518
P16035	P16035	Metalloproteinase inhibitor 2	TIMP2	-4.87083	2.003e-12
P16112	P16112	Aggrecan core protein;Aggrecan core protein 2	ACAN	-13.4245	4.652e-17
P16278;Q6UWU2	P16278	Beta-galactosidase	GLB1	-7.28489	8.953e-16
P16284	P16284	Platelet endothelial cell adhesion molecule	PECAM1	-4.5412	3.608e-15
P17931	P17931	Galectin-3	LGALS3	-8.63909	1.886e-16
P17936	P17936	Insulin-like growth factor-binding protein 3	IGFBP3	-1.74479	2.8e-10
P18065	P18065	Insulin-like growth factor-binding protein 2	IGFBP2	-2.24595	1.909e-08
P19320	P19320	Vascular cell adhesion protein 1	VCAM1	-3.11002	6.419e-06
P19438	P19438	Tumor necrosis factor receptor superfamily member 1A;Tumor necrosis factor receptor superfamily member 1A, membrane form;Tumor necrosis factor-binding protein 1	TNFRSF1A	-7.92241	2.525e-15
P19823;CON__Q9TRI1	P19823	Inter-alpha-trypsin inhibitor heavy chain H2	ITIH2	5.62023	1.947e-12
P19827;CON__Q0VCM5	P19827	Inter-alpha-trypsin inhibitor heavy chain H1	ITIH1	2.67247	1.49e-07
P19835	P19835	Bile salt-activated lipase	CEL	-11.0651	2.887e-17
P19961	P19961	Alpha-amylase 2B	AMY2B	-9.24165	7.013e-12
P20333	P20333	Tumor necrosis factor receptor superfamily member 1B;Tumor necrosis factor receptor superfamily member 1b, membrane form;Tumor necrosis factor-binding protein 2	TNFRSF1B	-7.20659	8.301e-17
P21333	P21333	Filamin-A	FLNA	-5.05904	5.825e-16
P21810	P21810	Biglycan	BGN	-9.69018	3.269e-17
P21926	P21926	CD9 antigen	CD9	-9.62161	3.106e-17
P22792	P22792	Carboxypeptidase N subunit 2	CPN2	-6.28394	5.936e-16
P24158	P24158	Myeloblastin	PRTN3	-2.34653	0.0002529
P24593	P24593	Insulin-like growth factor-binding protein 5	IGFBP5	-2.46553	5.148e-06
P27169	P27169	Serum paraoxonase/arylesterase 1	PON1	3.52604	6.366e-11
P27930	P27930	Interleukin-1 receptor type 2;Interleukin-1 receptor type 2, membrane form;Interleukin-1 receptor type 2, soluble form	IL1R2	-11.494	4.716e-14
P30530	P30530	Tyrosine-protein kinase receptor UFO	AXL	-8.5777	6.133e-17
P31997	P31997	Carcinoembryonic antigen-related cell adhesion molecule 8	CEACAM8	-12.1531	1.665e-15
P35443	P35443	Thrombospondin-4	THBS4	-11.6959	1.971e-11
P35542	P35542	Serum amyloid A-4 protein	SAA4	5.49075	1.881e-15
P36896	P36896	Activin receptor type-1B	ACVR1B	-5.75593	3.165e-16
P36980	P36980	Complement factor H-related protein 2	CFHR2	3.39549	5.564e-07
P37173	P37173	TGF-beta receptor type-2	TGFBR2	-4.58908	7.064e-12
P40189	P40189	Interleukin-6 receptor subunit beta	IL6ST	-10.6594	3.499e-16
P43652;CON__REFSEQ:XP_585019	P43652	Afamin	AFM	3.02091	5.126e-10
P48061	P48061	Stromal cell-derived factor 1;SDF-1-beta(3-72);SDF-1-alpha(3-67)	CXCL12	-9.73768	6.019e-07
P48594	P48594	Serpin B4	SERPINB4	-8.44902	8.471e-06
P49913	P49913	Cathelicidin antimicrobial peptide;Antibacterial protein FALL-39;Antibacterial protein LL-37	CAMP	-3.1464	1.684e-12
P68871	P68871	Hemoglobin subunit beta;LVV-hemorphin-7;Spinorphin	HBB	-2.04155	2.422e-06
Q02985	Q02985	Complement factor H-related protein 3	CFHR3	8.4088	5.075e-15
Q03405	Q03405	Urokinase plasminogen activator surface receptor	PLAUR	-9.14266	2.281e-17
Q04756	Q04756	Hepatocyte growth factor activator;Hepatocyte growth factor activator short chain;Hepatocyte growth factor activator long chain	HGFAC	-2.10856	4.613e-08
Q06033;CON__Q0V8M9	Q06033	Inter-alpha-trypsin inhibitor heavy chain H3	ITIH3	5.96706	6.498e-16
Q08380	Q08380	Galectin-3-binding protein	LGALS3BP	-5.21208	1.371e-16
Q10588	Q10588	ADP-ribosyl cyclase/cyclic ADP-ribose hydrolase 2	BST1	-5.28559	3.096e-11
Q12860	Q12860	Contactin-1	CNTN1	-13.0317	2.031e-17
Q13740	Q13740	CD166 antigen	ALCAM	-10.1444	2.171e-07
Q13790	Q13790	Apolipoprotein F	APOF	-4.37856	1.154e-07
Q14019	Q14019	Coactosin-like protein	COTL1	-7.01259	5.276e-17
Q14982	Q14982	Opioid-binding protein/cell adhesion molecule	OPCML	-9.09011	3.958e-17
Q15848	Q15848	Adiponectin	ADIPOQ	-5.08594	1.037e-10
Q16270	Q16270	Insulin-like growth factor-binding protein 7	IGFBP7	-4.71768	2.528e-16
Q16661	Q16661	Guanylate cyclase activator 2B;Guanylate cyclase C-activating peptide 2;Uroguanylin	GUCA2B	1.69986	0.01239
Q5T2W1;A8MUH7	Q5T2W1	Na(+)/H(+) exchange regulatory cofactor NHE-RF3	PDZK1	-12.6827	4.949e-12
Q7Z4W1	Q7Z4W1	L-xylulose reductase	DCXR	-5.38396	7.817e-14
Q8N126	Q8N126	Cell adhesion molecule 3	CADM3	-8.53227	2.721e-12
Q8N6Q3	Q8N6Q3	CD177 antigen	CD177	-9.02139	3.358e-17
Q8WWA0;Q8WWU7	Q8WWA0	Intelectin-1	ITLN1	-7.0147	1.835e-06
Q8WZ42	Q8WZ42	Titin	TTN	-4.14777	3.128e-11
Q92496	Q92496	Complement factor H-related protein 4	CFHR4	-4.85153	0.009658
Q92765	Q92765	Secreted frizzled-related protein 3	FRZB	-8.39816	1.11e-09
Q969E1	Q969E1	Liver-expressed antimicrobial peptide 2	LEAP2	-7.0712	4.529e-17
Q96GW7	Q96GW7	Brevican core protein	BCAN	-12.2443	4.652e-17
Q96IY4	Q96IY4	Carboxypeptidase B2	CPB2	6.71311	2.026e-09
Q99497	Q99497	Protein deglycase DJ-1	PARK7	-9.8677	2.451e-17
Q99988	Q99988	Growth/differentiation factor 15	GDF15	-4.37623	0.0002596
Q9H2A7	Q9H2A7	C-X-C motif chemokine 16	CXCL16	-8.83526	9.81e-14
Q9HBB8	Q9HBB8	Cadherin-related family member 5	CDHR5	-7.24452	2.76e-14
Q9HD89	Q9HD89	Resistin	RETN	-5.87977	1.017e-14
Q9P121	Q9P121	Neurotrimin	NTM	-5.59758	1.365e-16
Q9UBR2	Q9UBR2	Cathepsin Z	CTSZ	-2.67376	5.863e-11
Q9UGM5	Q9UGM5	Fetuin-B	FETUB	2.18563	0.006805
Q9UGN4	Q9UGN4	CMRF35-like molecule 8	CD300A	-7.11805	3.34e-16
Q9Y6Q6	Q9Y6Q6	Tumor necrosis factor receptor superfamily member 11A	TNFRSF11A	-8.06679	2.944e-05

## Sheet: Supplementary Table 2
Aging-related proteins in differentially expressed proteins between the IgAN and HC groups
uniport ID	Majority protein IDs	Protein names	Gene names	log2(Fold Change)	P_value
A6NI73;O75022	A6NI73	Leukocyte immunoglobulin-like receptor subfamily A member 5	LILRA5	-8.96451	2.152e-21
O00241	O00241	Signal-regulatory protein beta-1	SIRPB1	-12.2602	1.001e-21
O14798	O14798	Tumor necrosis factor receptor superfamily member 10C	TNFRSF10C	-9.01718	3.793e-20
O43866	O43866	CD5 antigen-like	CD5L	-3.02874	6.02e-11
O75015	O75015	Low affinity immunoglobulin gamma Fc region receptor III-B	FCGR3B	-7.3128	6.007e-21
O75594	O75594	Peptidoglycan recognition protein 1	PGLYRP1	-7.23537	2.861e-16
P00558;P07205	P00558	Phosphoglycerate kinase 1	PGK1	-10.1854	9.476e-22
P00734;CON__P00735	P00734	Prothrombin;Activation peptide fragment 1;Activation peptide fragment 2;Thrombin light chain;Thrombin heavy chain	F2	-5.42141	1.748e-20
P00740	P00740	Coagulation factor IX;Coagulation factor IXa light chain;Coagulation factor IXa heavy chain	F9	5.38176	3.42e-05
P00749	P00749	Urokinase-type plasminogen activator;Urokinase-type plasminogen activator long chain A;Urokinase-type plasminogen activator short chain A;Urokinase-type plasminogen activator chain B	PLAU	-12.19	4.903e-22
P00751	P00751	Complement factor B;Complement factor B Ba fragment;Complement factor B Bb fragment	CFB	-1.95777	1.655e-09
P01019	P01019	Angiotensinogen;Angiotensin-1;Angiotensin-2;Angiotensin-3;Angiotensin-4;Angiotensin 1-9;Angiotensin 1-7;Angiotensin 1-5;Angiotensin 1-4	AGT	-1.79352	6.344e-08
P01033	P01033	Metalloproteinase inhibitor 1	TIMP1	-10.1435	0.0004489
P01034	P01034	Cystatin-C	CST3	-5.69062	1.263e-19
P01133	P01133	Pro-epidermal growth factor;Epidermal growth factor	EGF	-8.367	6.994e-21
P01861	P01861	Ig gamma-4 chain C region	IGHG4	1.51693	6.609e-07
P02042	P02042	Hemoglobin subunit delta	HBD	1.64542	0.02916
P02654	P02654	Apolipoprotein C-I;Truncated apolipoprotein C-I	APOC1	-3.67526	4.599e-06
P02656	P02656	Apolipoprotein C-III	APOC3	-1.95448	0.0006461
P02743	P02743	Serum amyloid P-component;Serum amyloid P-component(1-203)	APCS	-2.70513	7.029e-09
P02751	P02751	Fibronectin;Anastellin;Ugl-Y1;Ugl-Y2;Ugl-Y3	FN1	-8.28774	7.527e-21
P02760;CON__P00978	P02760	Protein AMBP;Alpha-1-microglobulin;Inter-alpha-trypsin inhibitor light chain;Trypstatin	AMBP	-5.19875	2.23e-20
P02765	P02765	Alpha-2-HS-glycoprotein;Alpha-2-HS-glycoprotein chain A;Alpha-2-HS-glycoprotein chain B	AHSG	-2.57327	1.322e-09
P03952	P03952	Plasma kallikrein;Plasma kallikrein heavy chain;Plasma kallikrein light chain	KLKB1	-2.70016	0.01174
P04003	P04003	C4b-binding protein alpha chain	C4BPA	-6.09915	0.005934
P04004	P04004	Vitronectin;Vitronectin V65 subunit;Vitronectin V10 subunit;Somatomedin-B	VTN	-3.62683	2.02e-18
P04233	P04233	HLA class II histocompatibility antigen gamma chain	CD74	-8.35826	4.983e-07
P04745	P04745	Alpha-amylase 1	AMY1A	-8.122	1.178e-20
P04746	P04746	Pancreatic alpha-amylase	AMY2A	-6.28596	1.716e-13
P05090	P05090	Apolipoprotein D	APOD	-6.54049	9.707e-21
P05155;CON__P50448	P05155	Plasma protease C1 inhibitor	SERPING1	-5.77748	2.986e-20
P05164;P11678	P05164	Myeloperoxidase;Myeloperoxidase;89 kDa myeloperoxidase;84 kDa myeloperoxidase;Myeloperoxidase light chain;Myeloperoxidase heavy chain	MPO	-7.42287	1.039e-12
P05186	P05186	Alkaline phosphatase, tissue-nonspecific isozyme	ALPL	-7.31568	5.521e-09
P05362	P05362	Intercellular adhesion molecule 1	ICAM1	-11.4654	2.044e-20
P05451	P05451	Lithostathine-1-alpha	REG1A	-4.13693	4.826e-12
P05543;CON__Q9TT36	P05543	Thyroxine-binding globulin	SERPINA7	-3.72385	7.719e-16
P05546;CON__ENSEMBL:ENSBTAP00000018574	P05546	Heparin cofactor 2	SERPIND1	-2.98418	1.109e-08
P06396;CON__Q3SX14	P06396;CON__Q3SX14	Gelsolin	GSN	-6.05898	2.341e-20
P06681	P06681	Complement C2;Complement C2b fragment;Complement C2a fragment	C2	-1.93182	0.004209
P07306	P07306	Asialoglycoprotein receptor 1	ASGR1	-9.02111	1.227e-05
P07339	P07339	Cathepsin D;Cathepsin D light chain;Cathepsin D heavy chain	CTSD	-5.84876	9.967e-20
P07858	P07858	Cathepsin B;Cathepsin B light chain;Cathepsin B heavy chain	CTSB	-7.09634	1.281e-20
P07900;Q14568;Q58FF6;Q58FG0	P07900	Heat shock protein HSP 90-alpha	HSP90AA1	-5.36341	7.234e-19
P07911	P07911	Uromodulin;Uromodulin, secreted form	UMOD	-6.52986	7.224e-21
P07996;CON__Q28194	P07996;CON__Q28194	Thrombospondin-1	THBS1	-10.3585	5.856e-22
P08138	P08138	Tumor necrosis factor receptor superfamily member 16	NGFR	-8.11197	5.563e-21
P08174	P08174	Complement decay-accelerating factor	CD55	-7.26887	8.351e-21
P08246	P08246	Neutrophil elastase	ELANE	-9.54391	3.345e-07
P08697;CON__P28800	P08697	Alpha-2-antiplasmin	SERPINF2	-4.1173	1.214e-18
P08833	P08833	Insulin-like growth factor-binding protein 1	IGFBP1	-5.50472	0.02175
P09211	P09211	Glutathione S-transferase P	GSTP1	-7.4493	3.548e-17
P09237	P09237	Matrilysin	MMP7	-11.8437	8.914e-15
P09417	P09417	Dihydropteridine reductase	QDPR	-9.47994	8.564e-21
P09564	P09564	T-cell antigen CD7	CD7	-4.9738	3.588e-20
P09603	P09603	Macrophage colony-stimulating factor 1;Processed macrophage colony-stimulating factor 1	CSF1	-8.93617	5.63e-21
P10153	P10153	Non-secretory ribonuclease	RNASE2	-7.44313	1.266e-19
P10451;CON__P31096	P10451	Osteopontin	SPP1	-7.47138	8.375e-21
P11021	P11021	78 kDa glucose-regulated protein	HSPA5	-10.7228	6.169e-22
P11142	P11142	Heat shock cognate 71 kDa protein	HSPA8	-7.48612	4.589e-21
P13611	P13611	Versican core protein	VCAN	-12.0136	5.856e-22
P13727	P13727	Bone marrow proteoglycan;Eosinophil granule major basic protein	PRG2	-9.76639	2.008e-21
P13796	P13796	Plastin-2	LCP1	-9.1208	4.563e-18
P14151	P14151	L-selectin	SELL	-2.9864	3.05e-09
P14174	P14174	Macrophage migration inhibitory factor	MIF	-8.15998	1.61e-14
P15814	P15814	Immunoglobulin lambda-like polypeptide 1	IGLL1	-2.57024	9.707e-05
P16278;Q6UWU2	P16278	Beta-galactosidase	GLB1	-6.53298	3.845e-18
P16284	P16284	Platelet endothelial cell adhesion molecule	PECAM1	-14.271	3.343e-22
P17931	P17931	Galectin-3	LGALS3	-9.25823	8.329e-21
P17936	P17936	Insulin-like growth factor-binding protein 3	IGFBP3	-5.61236	1.289e-20
P19320	P19320	Vascular cell adhesion protein 1	VCAM1	-4.62278	2.384e-14
P19438	P19438	Tumor necrosis factor receptor superfamily member 1A;Tumor necrosis factor receptor superfamily member 1A, membrane form;Tumor necrosis factor-binding protein 1	TNFRSF1A	-11.2837	9.258e-20
P19823;CON__Q9TRI1	P19823	Inter-alpha-trypsin inhibitor heavy chain H2	ITIH2	2.15124	2.712e-05
P19827;CON__Q0VCM5	P19827	Inter-alpha-trypsin inhibitor heavy chain H1	ITIH1	-1.51304	0.04022
P19835	P19835	Bile salt-activated lipase	CEL	-10.7425	2.243e-21
P20160	P20160	Azurocidin	AZU1	-5.23221	0.009451
P20333	P20333	Tumor necrosis factor receptor superfamily member 1B;Tumor necrosis factor receptor superfamily member 1b, membrane form;Tumor necrosis factor-binding protein 2	TNFRSF1B	-10.1607	1.989e-21
P21333	P21333	Filamin-A	FLNA	-8.06388	1.882e-21
P21810	P21810	Biglycan	BGN	-8.71972	4.986e-21
P21926	P21926	CD9 antigen	CD9	-9.30131	3.198e-21
P22692	P22692	Insulin-like growth factor-binding protein 4	IGFBP4	-4.73082	5.832e-11
P22792	P22792	Carboxypeptidase N subunit 2	CPN2	-5.62697	5.231e-19
P24158	P24158	Myeloblastin	PRTN3	-3.45316	8.358e-06
P24592	P24592	Insulin-like growth factor-binding protein 6	IGFBP6	-1.73275	1.643e-05
P24593	P24593	Insulin-like growth factor-binding protein 5	IGFBP5	-7.79831	3.718e-11
P26927;Q2TV78	P26927	Hepatocyte growth factor-like protein;Hepatocyte growth factor-like protein alpha chain;Hepatocyte growth factor-like protein beta chain	MST1	-6.80866	4.692e-16
P30530	P30530	Tyrosine-protein kinase receptor UFO	AXL	-8.92306	7.085e-21
P35858	P35858	Insulin-like growth factor-binding protein complex acid labile subunit	IGFALS	-6.45873	3.56e-19
P36896	P36896	Activin receptor type-1B	ACVR1B	-6.16852	2.27e-20
P36980	P36980	Complement factor H-related protein 2	CFHR2	-2.13572	0.0001296
P37173	P37173	TGF-beta receptor type-2	TGFBR2	-7.03789	5.865e-16
P40189	P40189	Interleukin-6 receptor subunit beta	IL6ST	-12.2172	1.669e-20
P43652;CON__REFSEQ:XP_585019	P43652	Afamin	AFM	1.68587	6.002e-11
P48061	P48061	Stromal cell-derived factor 1;SDF-1-beta(3-72);SDF-1-alpha(3-67)	CXCL12	-9.60805	4.415e-09
P49913	P49913	Cathelicidin antimicrobial peptide;Antibacterial protein FALL-39;Antibacterial protein LL-37	CAMP	-8.97339	4.266e-20
P61769	P61769	Beta-2-microglobulin;Beta-2-microglobulin form pI 5.3	B2M	-4.03155	3.673e-18
Q03405	Q03405	Urokinase plasminogen activator surface receptor	PLAUR	-12.248	3.343e-22
Q03591	Q03591	Complement factor H-related protein 1	CFHR1	-3.46129	4.069e-18
Q04756	Q04756	Hepatocyte growth factor activator;Hepatocyte growth factor activator short chain;Hepatocyte growth factor activator long chain	HGFAC	-6.29466	7.17e-19
Q08380	Q08380	Galectin-3-binding protein	LGALS3BP	-6.15565	7.224e-21
Q10588	Q10588	ADP-ribosyl cyclase/cyclic ADP-ribose hydrolase 2	BST1	-8.99495	9.964e-18
Q12860	Q12860	Contactin-1	CNTN1	-10.9819	5.856e-22
Q13740	Q13740	CD166 antigen	ALCAM	-9.84293	2.948e-09
Q14002	Q14002	Carcinoembryonic antigen-related cell adhesion molecule 7	CEACAM7	-11.483	4.002e-06
Q14019	Q14019	Coactosin-like protein	COTL1	-8.58112	1.391e-21
Q14116	Q14116	Interleukin-18	IL18	-3.31747	0.0001039
Q14624;CON__Q3T052	Q14624	Inter-alpha-trypsin inhibitor heavy chain H4;70 kDa inter-alpha-trypsin inhibitor heavy chain H4;35 kDa inter-alpha-trypsin inhibitor heavy chain H4	ITIH4	-4.46155	4.79e-17
Q14982	Q14982	Opioid-binding protein/cell adhesion molecule	OPCML	-9.60907	3.95e-21
Q15848	Q15848	Adiponectin	ADIPOQ	-6.40894	1.527e-14
Q16270	Q16270	Insulin-like growth factor-binding protein 7	IGFBP7	-6.26332	9.241e-21
Q7Z4W1	Q7Z4W1	L-xylulose reductase	DCXR	-8.77038	1.001e-18
Q8N126	Q8N126	Cell adhesion molecule 3	CADM3	-8.21657	3.196e-15
Q8N6Q3	Q8N6Q3	CD177 antigen	CD177	-12.3805	5.856e-22
Q969E1	Q969E1	Liver-expressed antimicrobial peptide 2	LEAP2	-9.33265	2.472e-21
Q96GW7	Q96GW7	Brevican core protein	BCAN	-13.3546	1.039e-21
Q96PD5	Q96PD5	N-acetylmuramoyl-L-alanine amidase	PGLYRP2	-4.10531	1.34e-15
Q99497	Q99497	Protein deglycase DJ-1	PARK7	-9.07765	1.429e-21
Q9H2A7	Q9H2A7	C-X-C motif chemokine 16	CXCL16	-13.0615	4.985e-18
Q9HBB8	Q9HBB8	Cadherin-related family member 5	CDHR5	-9.83177	7.905e-19
Q9HD89	Q9HD89	Resistin	RETN	-7.53335	4.537e-19
Q9P121	Q9P121	Neurotrimin	NTM	-6.51209	2.654e-21
Q9UBR2	Q9UBR2	Cathepsin Z	CTSZ	-5.8907	3.745e-20
Q9UGB7	Q9UGB7	Inositol oxygenase	MIOX	-6.73377	3.294e-08
Q9UGN4	Q9UGN4	CMRF35-like molecule 8	CD300A	-7.46789	4.683e-20
Q9UHI8;Q8TE58	Q9UHI8	A disintegrin and metalloproteinase with thrombospondin motifs 1	ADAMTS1	-12.1518	2.122e-05
